# Supplementary material for: Proteomic Profiling of Small-Cell Lung Cancer: A Systematic Review
Source: Cancers (Basel). 2023 Oct 16;15(20):5005. doi: 10.3390/cancers15205005 (PMC10605593; doi:10.3390/cancers15205005)
Supplement: Supplementary file 1 [file cancers-15-05005-s001.zip]

Archive with 1 entries (1 files):
- cancers-2572235-supplementary.pdf
